# Supplementary material for: Differentiating Pond-Intensive, Paddy-Ecologically, and Free-Range Cultured Crayfish (Procambarus clarkii) Using Stable Isotope and Multi-Element Analysis Coupled with Chemometrics
Source: Foods. 2024 Sep 18;13(18):2947. doi: 10.3390/foods13182947 (PMC11431733; doi:10.3390/foods13182947)
Supplement: Supplementary file 1 [file foods-13-02947-s001.zip]

Archive with 1 entries (1 files):
- foods-3173044-supplementary.pdf
